# Supplementary material for: The Antiproliferative Activity of High-Dose Somatostatin Analogs in Gastro-Entero-Pancreatic Neuroendocrine Tumors: A Systematic Review and Meta-Analysis
Source: J Clin Med. 2022 Oct 18;11(20):6127. doi: 10.3390/jcm11206127 (PMC9605244; doi:10.3390/jcm11206127)
Supplement: Supplementary file 1 [file jcm-11-06127-s001.zip]

Archive with 1 entries (1 files):
- jcm-1944996-supplementary.pdf
